# Supplementary material for: Challenges Experienced by Italian Nursing Home Staff in End-of-Life Conversations with Family Caregivers during COVID-19 Pandemic: A Qualitative Descriptive Study
Source: Int J Environ Res Public Health. 2022 Feb 22;19(5):2504. doi: 10.3390/ijerph19052504 (PMC8909457; doi:10.3390/ijerph19052504)
Supplement: Supplementary file 1 [file ijerph-19-02504-s001.zip]

Archive with 1 entries (1 files):
- ijerph-1589912-supplementary.pdf
